# Supplementary material for: Risk–reward trade-off during carbon starvation generates dichotomy in motility endurance among marine bacteria
Source: Nat Microbiol. 2025 May 26;10(6):1393–403. doi: 10.1038/s41564-025-01997-7 (PMC12137127; doi:10.1038/s41564-025-01997-7)
Supplement: Supplementary file 4 — Included in Supplementary Information PDF file. [file 41564_2025_1997_MOESM4_ESM.xlsx]

## Sheet: Limostatic_plogreg
	Feature	Model	Intercept	Intercept p-value	Slope	Slope p-value
glm1	K00878	logreg	-2.48491	0.016967	23.051	0.99626
phyloglm1	K00878	plogreg	-3.28964	0.0282079	19.5425	0.983381
glm2	K03675	logreg	-2.48491	0.016967	23.051	0.99626
phyloglm2	K03675	plogreg	-3.28964	0.0282079	19.5425	0.983381
glm3	K13256	logreg	-2.48491	0.016967	23.051	0.99626
phyloglm3	K13256	plogreg	-3.28964	0.0282079	19.5425	0.983381
glm4	K20964	logreg	-2.48491	0.016967	23.051	0.99626
phyloglm4	K20964	plogreg	-3.28964	0.0282079	19.5425	0.983381
glm5	K06188	logreg	-1.79176	0.0189779	22.3578	0.996515
phyloglm5	K06188	plogreg	-1.37531	0.0390623	14.7083	0.948291
glm6	K06946	logreg	-1.79176	0.0189779	22.3578	0.996515
phyloglm6	K06946	plogreg	-1.53974	0.0286454	16.1414	0.969894
glm7	K09997	logreg	-1.79176	0.0189779	22.3578	0.996515
phyloglm7	K09997	plogreg	-1.53974	0.0286454	16.1414	0.969894
glm8	K09998	logreg	-1.79176	0.0189779	22.3578	0.996515
phyloglm8	K09998	plogreg	-1.53974	0.0286454	16.1414	0.969894
glm9	K09999	logreg	-1.79176	0.0189779	22.3578	0.996515
phyloglm9	K09999	plogreg	-1.53974	0.0286454	16.1414	0.969894
glm10	K10000	logreg	-1.79176	0.0189779	22.3578	0.996515
phyloglm10	K10000	plogreg	-1.53974	0.0286454	16.1414	0.969894
glm11	K12264	logreg	-1.79176	0.0189779	22.3578	0.996515
phyloglm11	K12264	plogreg	-1.38786	0.0384797	15.529	0.963541
glm12	K14054	logreg	-1.79176	0.0189779	22.3578	0.996515
phyloglm12	K14054	plogreg	-1.53974	0.0286454	16.1414	0.969894
glm13	K02279	logreg	-2.3979	0.0216867	4.96284	0.000749815
phyloglm13	K02279	plogreg	-1.95652	0.0281699	3.82759	0.00262835
glm14	K02280	logreg	-2.3979	0.0216867	4.96284	0.000749815
phyloglm14	K02280	plogreg	-1.95652	0.0281699	3.82759	0.00262835
glm15	K02282	logreg	-2.3979	0.0216867	4.96284	0.000749815
phyloglm15	K02282	plogreg	-1.95652	0.0281699	3.82759	0.00262835
glm16	K02283	logreg	-2.3979	0.0216867	4.96284	0.000749815
phyloglm16	K02283	plogreg	-1.95652	0.0281699	3.82759	0.00262835
glm17	K02651	logreg	-2.3979	0.0216867	4.96284	0.000749815
phyloglm17	K02651	plogreg	-1.95652	0.0281699	3.82759	0.00262835
glm18	K03385	logreg	-25.5661	0.999673	51.1321	0.99952
phyloglm18	K03385	plogreg	-3.22464	0.0321842	6.59108	0.00186344
glm19	K03707	logreg	-25.5661	0.999673	51.1321	0.99952
phyloglm19	K03707	plogreg	-3.22464	0.0321842	6.59108	0.00186344
glm20	K04013	logreg	-25.5661	0.999673	51.1321	0.99952
phyloglm20	K04013	plogreg	-3.22464	0.0321842	6.59108	0.00186344
glm21	K04014	logreg	-25.5661	0.999673	51.1321	0.99952
phyloglm21	K04014	plogreg	-3.22464	0.0321842	6.59108	0.00186344
glm22	K04018	logreg	-25.5661	0.999673	51.1321	0.99952
phyloglm22	K04018	plogreg	-3.22464	0.0321842	6.59108	0.00186344
glm23	K06950	logreg	-2.3979	0.0216867	4.96284	0.000749815
phyloglm23	K06950	plogreg	-2.36264	0.0435538	3.22724	0.0110091
glm24	K12510	logreg	-2.3979	0.0216867	4.96284	0.000749815
phyloglm24	K12510	plogreg	-1.95652	0.0281699	3.82759	0.00262835
glm25	K12511	logreg	-2.3979	0.0216867	4.96284	0.000749815
phyloglm25	K12511	plogreg	-1.95652	0.0281699	3.82759	0.00262835
glm26	K16785	logreg	-25.5661	0.999673	51.1321	0.99952
phyloglm26	K16785	plogreg	-3.22464	0.0321842	6.59108	0.00186344
glm27	K16786	logreg	-25.5661	0.999673	51.1321	0.99952
phyloglm27	K16786	plogreg	-3.22464	0.0321842	6.59108	0.00186344
glm28	K16787	logreg	-25.5661	0.999673	51.1321	0.99952
phyloglm28	K16787	plogreg	-3.22464	0.0321842	6.59108	0.00186344
glm29	K16924	logreg	-25.5661	0.999673	51.1321	0.99952
phyloglm29	K16924	plogreg	-3.22464	0.0321842	6.59108	0.00186344
glm30	K08344	logreg	-19.5661	0.995409	21.512	0.994953
phyloglm30	K08344	plogreg	-3.0018	0.0465737	4.12121	0.0155056
glm31	K08602	logreg	-19.5661	0.995409	21.512	0.994953
phyloglm31	K08602	plogreg	-3.0018	0.0465737	4.12121	0.0155056
glm32	K09712	logreg	-19.5661	0.995409	21.512	0.994953
phyloglm32	K09712	plogreg	-3.0018	0.0465737	4.12121	0.0155056
glm33	K13636	logreg	-2.19722	0.0371018	3.66356	0.00297428
phyloglm33	K13636	plogreg	-1.91084	0.0693051	1.9535	0.10642
glm34	K20955	logreg	-19.5661	0.995409	21.512	0.994953
phyloglm34	K20955	plogreg	-3.0018	0.0465737	4.12121	0.0155056
glm35	K03699	logreg	-1.38629	0.0317425	20.9524	0.994844
phyloglm35	K03699	plogreg	-0.881839	0.120355	9.75318	0.701664
glm36	K08358	logreg	-1.0116	0.0831725	3.31419	0.00575573
phyloglm36	K08358	plogreg	-0.960969	0.339375	0.00689775	0.993018
glm37	K08359	logreg	-1.0116	0.0831725	3.31419	0.00575573
phyloglm37	K08359	plogreg	-0.960969	0.339375	0.00689775	0.993018
glm38	K11201	logreg	-1.38629	0.0317425	20.9524	0.994844
phyloglm38	K11201	plogreg	-0.881839	0.120355	9.75318	0.701664
glm39	K11203	logreg	-1.38629	0.0317425	20.9524	0.994844
phyloglm39	K11203	plogreg	-0.881839	0.120355	9.75318	0.701664
glm40	K13041	logreg	-1.38629	0.0317425	20.9524	0.994844
phyloglm40	K13041	plogreg	-1.31057	0.0389372	15.6304	0.967865
glm41	K00823	logreg	-2.48491	0.016967	23.051	0.99626
phyloglm41	K00823	plogreg	-2.10805	0.0183283	5.4317	0.00205802
glm42	K02278	logreg	-1.70475	0.0265763	4.18965	0.00120395
phyloglm42	K02278	plogreg	-1.44399	0.0565513	2.55539	0.0140812
glm43	K02575	logreg	-1.20397	0.0674045	2.90872	0.0040519
phyloglm43	K02575	plogreg	-0.939378	0.295776	0.000888271	0.999378
glm44	K03478	logreg	-1.20397	0.0674045	2.90872	0.0040519
phyloglm44	K03478	plogreg	-0.671114	0.444838	-0.0003728	0.999486
glm45	K04015	logreg	-2.48491	0.016967	23.051	0.99626
phyloglm45	K04015	plogreg	-2.13048	0.0215124	5.03177	0.00163789
glm46	K11312	logreg	-2.48491	0.016967	23.051	0.99626
phyloglm46	K11312	plogreg	-2.12053	0.0211077	5.19337	0.00212068
glm47	K12265	logreg	-2.48491	0.016967	23.051	0.99626
phyloglm47	K12265	plogreg	-2.13048	0.0215124	5.03177	0.00163789
glm48	K02022	logreg	-2.30259	0.0281329	4.17439	0.00126606
phyloglm48	K02022	plogreg	-1.90021	0.0429894	2.74264	0.0184135
glm49	K03430	logreg	-2.30259	0.0281329	4.17439	0.00126606
phyloglm49	K03430	plogreg	-2.43425	0.0720255	2.59439	0.0374202
glm50	K05306	logreg	-2.30259	0.0281329	4.17439	0.00126606
phyloglm50	K05306	plogreg	-2.43425	0.0720255	2.59439	0.0374202
glm51	K05601	logreg	-2.30259	0.0281329	4.17439	0.00126606
phyloglm51	K05601	plogreg	-1.88789	0.0478485	2.46319	0.0360387
glm52	K06133	logreg	-0.980829	0.147398	1.99243	0.0258364
phyloglm52	K06133	plogreg	-1.45354	0.174238	0.000770397	0.999516
glm53	K07791	logreg	-2.30259	0.0281329	4.17439	0.00126606
phyloglm53	K07791	plogreg	-1.91059	0.0438122	2.70335	0.0233475
glm54	K13652	logreg	-20.5661	0.99693	23.2051	0.996537
phyloglm54	K13652	plogreg	-3.41386	0.0572369	4.47006	0.0167133
glm55	K15600	logreg	-20.5661	0.99693	23.2051	0.996537
phyloglm55	K15600	plogreg	-3.41386	0.0572369	4.47006	0.0167133
glm56	K21936	logreg	-2.30259	0.0281329	4.17439	0.00126606
phyloglm56	K21936	plogreg	-1.91059	0.0438122	2.70335	0.0233475
glm57	K07306	logreg	-1.09861	0.0570598	20.6647	0.995152
phyloglm57	K07306	plogreg	-0.885284	0.121321	17.1047	0.987027
glm58	K07307	logreg	-1.09861	0.0570598	20.6647	0.995152
phyloglm58	K07307	plogreg	-0.885284	0.121321	17.1047	0.987027
glm59	K07308	logreg	-1.09861	0.0570598	20.6647	0.995152
phyloglm59	K07308	plogreg	-0.885284	0.121321	17.1047	0.987027
glm60	K08357	logreg	-0.788457	0.143785	2.98568	0.0116787
phyloglm60	K08357	plogreg	-1.06059	0.308124	0.000237231	0.999711
glm61	K03781	logreg	-2.07944	0.04993	3.2581	0.00685184
phyloglm61	K03781	plogreg	-2.40096	0.116433	2.03566	0.117116
glm62	K03829	logreg	-19.5661	0.995645	21.1065	0.995302
phyloglm62	K03829	plogreg	-3.03481	0.0664043	3.23755	0.0608295
glm63	K06377	logreg	-19.5661	0.995645	21.1065	0.995302
phyloglm63	K06377	plogreg	-3.00298	0.0623218	3.44883	0.04895
glm64	K06857	logreg	-19.5661	0.995645	21.1065	0.995302
phyloglm64	K06857	plogreg	-2.99121	0.0625263	3.38405	0.0507768
glm65	K06871	logreg	-2.07944	0.04993	3.2581	0.00685184
phyloglm65	K06871	plogreg	-0.978963	0.314127	0.000715825	0.99925
glm66	K07005	logreg	-2.07944	0.04993	3.2581	0.00685184
phyloglm66	K07005	plogreg	-1.81384	0.10112	1.50969	0.201387
glm67	K08680	logreg	-19.5661	0.995645	21.1065	0.995302
phyloglm67	K08680	plogreg	-2.69146	0.05064	3.42957	0.0272996
glm68	K13653	logreg	-2.07944	0.04993	3.2581	0.00685184
phyloglm68	K13653	plogreg	-1.90531	0.095031	1.64563	0.184667
glm69	K19055	logreg	-19.5661	0.995645	21.1065	0.995302
phyloglm69	K19055	plogreg	-3.00298	0.0623218	3.44883	0.04895
glm70	K09927	logreg	-1.79176	0.0189779	22.3578	0.996515
phyloglm70	K09927	plogreg	-1.58047	0.0285065	4.79714	0.00497153
glm71	K22110	logreg	-0.916291	0.121426	2.52573	0.0095602
phyloglm71	K22110	plogreg	-1.11949	0.180337	0.000934724	0.999132
glm72	K09794	logreg	-18.5661	0.993991	19.5957	0.993658
phyloglm72	K09794	plogreg	-3.0262	0.110369	2.73551	0.153726
glm73	K15598	logreg	-2.3979	0.0216867	4.96284	0.000749815
phyloglm73	K15598	plogreg	-2.30371	0.0438541	3.24452	0.00755003
glm74	K15599	logreg	-2.3979	0.0216867	4.96284	0.000749815
phyloglm74	K15599	plogreg	-2.28917	0.0426536	3.25532	0.00698078
glm75	K22187	logreg	-2.3979	0.0216867	4.96284	0.000749815
phyloglm75	K22187	plogreg	-2.35975	0.0431049	3.22349	0.0113594
glm76	K05813	logreg	-0.875469	0.100028	20.4415	0.99545
phyloglm76	K05813	plogreg	-0.44627	0.369824	9.75828	0.780871
glm77	K05815	logreg	-0.875469	0.100028	20.4415	0.99545
phyloglm77	K05815	plogreg	-0.44627	0.369824	9.75828	0.780871
glm78	K11200	logreg	-0.875469	0.100028	20.4415	0.99545
phyloglm78	K11200	plogreg	-0.9892	0.33233	0.00041804	0.999321
glm79	K13040	logreg	-0.875469	0.100028	20.4415	0.99545
phyloglm79	K13040	plogreg	-0.941846	0.182504	2.15092	0.0207322
glm80	K15524	logreg	-0.875469	0.100028	20.4415	0.99545
phyloglm80	K15524	plogreg	-0.9892	0.33233	0.00041804	0.999321
glm81	K16078	logreg	-0.875469	0.100028	20.4415	0.99545
phyloglm81	K16078	plogreg	-0.983377	0.326165	0.00263978	0.99741
glm82	K09939	logreg	-1.38629	0.0795094	2.48491	0.0111376
phyloglm82	K09939	plogreg	-1.86637	0.156773	1.35029	0.21834
glm83	K20959	logreg	-2.19722	0.0371018	3.66356	0.00297428
phyloglm83	K20959	plogreg	-1.91075	0.0639573	2.08726	0.0956248
glm84	K01130	logreg	-1.38629	0.0795094	2.48491	0.0111376
phyloglm84	K01130	plogreg	-1.15256	0.260082	0.000365391	0.999629
glm85	K02069	logreg	-19.5661	0.995409	21.512	0.994953
phyloglm85	K02069	plogreg	-3.44997	0.0784666	3.77631	0.0485893
glm86	K03446	logreg	-19.5661	0.995409	21.512	0.994953
phyloglm86	K03446	plogreg	-3.39018	0.0725759	3.74779	0.0460157
glm87	K03543	logreg	-19.5661	0.995409	21.512	0.994953
phyloglm87	K03543	plogreg	-3.51038	0.0818462	3.86695	0.0501582
glm88	K04750	logreg	-1.38629	0.0795094	2.48491	0.0111376
phyloglm88	K04750	plogreg	-1.19566	0.268076	0.000850546	0.999378
glm89	K07261	logreg	-2.19722	0.0371018	3.66356	0.00297428
phyloglm89	K07261	plogreg	-1.93194	0.0692687	1.97097	0.10779
glm90	K10974	logreg	-2.19722	0.0371018	3.66356	0.00297428
phyloglm90	K10974	plogreg	-2.38143	0.0863131	2.28521	0.0632571
glm91	K20534	logreg	-2.19722	0.0371018	3.66356	0.00297428
phyloglm91	K20534	plogreg	-1.94649	0.0755662	1.87369	0.108429
glm92	K00786	logreg	-1.38629	0.0317425	20.9524	0.994844
phyloglm92	K00786	plogreg	-1.41389	0.0623166	3.60115	0.00574336
glm93	K03852	logreg	-1.38629	0.0317425	20.9524	0.994844
phyloglm93	K03852	plogreg	-1.35718	0.0613837	3.56048	0.00556457
glm94	K09883	logreg	-1.38629	0.0317425	20.9524	0.994844
phyloglm94	K09883	plogreg	-1.35718	0.0613837	3.56048	0.00556457
glm95	K11922	logreg	-1.38629	0.0317425	20.9524	0.994844
phyloglm95	K11922	plogreg	-1.35601	0.0691517	3.54095	0.00322613
glm96	K12113	logreg	-1.38629	0.0317425	20.9524	0.994844
phyloglm96	K12113	plogreg	-1.34882	0.0601183	3.68012	0.00351689
glm97	K02482	logreg	-19.5661	0.995894	20.8188	0.995631
phyloglm97	K02482	plogreg	-3.06203	0.0873748	3.00834	0.10498
glm98	K05772	logreg	-19.5661	0.995894	20.8188	0.995631
phyloglm98	K05772	plogreg	-3.00445	0.0844223	2.93679	0.101889
glm99	K05773	logreg	-19.5661	0.995894	20.8188	0.995631
phyloglm99	K05773	plogreg	-3.00445	0.0844223	2.93679	0.101889
glm100	K07038	logreg	-1.94591	0.0687226	2.90142	0.0148912
phyloglm100	K07038	plogreg	-1.71523	0.140617	1.1901	0.328198
glm101	K12942	logreg	-19.5661	0.995894	20.8188	0.995631
phyloglm101	K12942	plogreg	-3.00242	0.0838374	2.97069	0.102208
glm102	K01713	logreg	-1.20397	0.0674045	2.90872	0.0040519
phyloglm102	K01713	plogreg	-0.977901	0.311295	0.000638224	0.999374
glm103	K00124	logreg	-18.5661	0.994437	19.4134	0.994183
phyloglm103	K00124	plogreg	-3.03981	0.142707	2.57504	0.213147
glm104	K00127	logreg	-18.5661	0.994437	19.4134	0.994183
phyloglm104	K00127	plogreg	-3.03981	0.142707	2.57504	0.213147
glm105	K21405	logreg	-18.5661	0.994437	19.4134	0.994183
phyloglm105	K21405	plogreg	-3.02954	0.1427	2.56337	0.213164
glm106	K09924	logreg	-0.693147	0.165657	20.2592	0.995749
phyloglm106	K09924	plogreg	-0.813145	0.416512	6.19526695598803e-05	0.999919
glm107	K01485	logreg	-2.30259	0.0281329	4.17439	0.00126606
phyloglm107	K01485	plogreg	-2.36502	0.0685133	2.60113	0.0293003
glm108	K11933	logreg	-2.30259	0.0281329	4.17439	0.00126606
phyloglm108	K11933	plogreg	-1.85563	0.0447386	2.62735	0.018912
glm109	K17316	logreg	-1.50408	0.0543518	2.89037	0.00435757
phyloglm109	K17316	plogreg	-1.03655	0.330863	0.000112135	0.99992
glm110	K09758	logreg	-0.693147	0.165657	20.2592	0.995749
phyloglm110	K09758	plogreg	-0.944363	0.316353	0.000806469	0.999081
glm111	K02851	logreg	-2.30259	0.0281329	4.17439	0.00126606
phyloglm111	K02851	plogreg	-2.36184	0.0640679	2.66718	0.0284187
glm112	K02821	logreg	-1.50408	0.0543518	2.89037	0.00435757
phyloglm112	K02821	plogreg	-1.35182	0.136024	1.10148	0.266437
glm113	K02041	logreg	-0.559616	0.371944	1.25276	0.132315
phyloglm113	K02041	plogreg	-1.07787	0.326957	0.000348152	0.999612
glm114	K02042	logreg	-0.559616	0.371944	1.25276	0.132315
phyloglm114	K02042	plogreg	-1.07787	0.326957	0.000348152	0.999612
glm115	K00638	logreg	-2.30259	0.0281329	4.17439	0.00126606
phyloglm115	K00638	plogreg	-1.8635	0.045856	2.58739	0.023603
glm116	K12512	logreg	-1.09861	0.0570598	20.6647	0.995152
phyloglm116	K12512	plogreg	-1.10111	0.109322	3.13069	0.00881294
glm117	K01222	logreg	-0.510826	0.322561	1.89712	0.0445304
phyloglm117	K01222	plogreg	-0.992494	0.332454	0.000268892	0.999568
glm118	K01608	logreg	-1.09861	0.0570598	20.6647	0.995152
phyloglm118	K01608	plogreg	-1.09472	0.105266	3.07006	0.0101268
glm119	K05816	logreg	-0.788457	0.143785	2.98568	0.0116787
phyloglm119	K05816	plogreg	-1.30584	0.228447	0.000863351	0.999199
glm120	K07216	logreg	-1.09861	0.0570598	20.6647	0.995152
phyloglm120	K07216	plogreg	-1.12627	0.109889	2.8722	0.00935189
glm121	K08319	logreg	-0.788457	0.143785	2.98568	0.0116787
phyloglm121	K08319	plogreg	-0.737829	0.418687	-0.00305484	0.995769
